# Supplementary material for: Management paradigm for ovarian neuroendocrine carcinoma: a systematic review
Source: J Ovarian Res. 2025 Jun 9;18:125. doi: 10.1186/s13048-025-01701-7 (PMC12147283; doi:10.1186/s13048-025-01701-7)
Supplement: Supplementary file 1 — Supplementary Material 1 [file 13048_2025_1701_MOESM1_ESM.zip]

Archive with 4 entries (4 files):
- PRISMA_2020_checklist.docx
- __MACOSX/._PRISMA_2020_checklist.docx
- Supplementary files (1).xlsx
- __MACOSX/._Supplementary files (1).xlsx
