# Supplementary material for: Management paradigm for ovarian neuroendocrine carcinoma: a systematic review
Source: J Ovarian Res. 2025 Jun 9;18:125. doi: 10.1186/s13048-025-01701-7 (PMC12147283; doi:10.1186/s13048-025-01701-7)
Supplement: Supplementary file 1 — Supplementary Material 1 [file 13048_2025_1701_MOESM1_ESM.zip › Supplementary files (1).xlsx]

## Sheet: Table S1 QA JBI for Cohort
Table S1. JBI quality assessment scale of included cohort studies on O-NEC
Study	Title	Design	Questions											Overall appraisal
			Were the two groups similar and recruited from the same population?	Were the exposures measured similarly to assign people to both exposed and unexposed groups?	Was the exposure measured in a valid and reliable way?	Were confounding factors identified?	Were strategies to deal with confounding factors stated?	Were the groups/participants free of the outcome at the start of the study (or at the moment of exposure)?	Were the outcomes measured in a valid and reliable way?	Was the follow up time reported and sufficient to be long enough for outcomes to occur?	Was follow up complete, and if not, were the reasons to loss to follow up described and explored?	Were strategies to address incomplete follow up utilized?	Was appropriate statistical analysis used?
Pang L, et al. 2021 [10]	Primary neuroendocrine tumors of the ovary: Management and outcomes	Retrospective	Yes	Yes	Yes	No	No	Yes	Yes	Yes	yes	No	Yes	Include
Pang L, et al. 2022 [11]	Differences in Characteristics and Outcomes Between Large-Cell Neuroendocrine Carcinoma of the Ovary and High-Grade Serous Ovarian Cancer: A Retrospective Observational Cohort Study	Retrospective	Yes	Yes	Yes	Yes	Yes	Yes	Yes	Yes	Unclear	No	Yes	Include
Pang L, et al. 2022 [12]	Prevalence, Associated Factors, and Survival Outcomes of Small-Cell Neuroendocrine Carcinoma of the Gynecologic Tract: A Large Population-Based Analysis.	Retrospective	Yes	Not applicable	Not applicable	Yes	Yes	Yes	Yes	Yes	Unclear	Unclear	Yes	Include
Pang L, et al. 2022 [13]	Large-cell neuroendocrine carcinoma of the gynecologic tract: Prevalence, survival outcomes, and associated factors.	Retrospective	Yes	Not applicable	Not applicable	Yes	Yes	Yes	Yes	Yes	Unclear	Unclear	Yes	Include
SEHOULI, et al. 2016 [14]	Neuroendocrine Neoplasms of the Ovary: A Retrospective Study of the North Eastern German Society of Gynecologic Oncology (NOGGO)	Retrospective	Yes	Not applicable	Not applicable	Yes	Yes	Yes	Yes	Yes	Unclear	Unclear	Yes	Include
Pang L, et al. 2021 [15]	Retrospective Analysis of Clinicopathological Features and Prognosis of Gynecological Small-Cell Carcinoma	Retrospective	Yes	Not applicable	Not applicable	Yes	Yes	Yes	Yes	Yes	No	No	Yes	Include
Xing XY, et al. 2024 [16]	Clinical analysis of 12 cases of ovarian neuroendocrine carcinoma	Retrospective	Yes	Not applicable	Not applicable	Yes	Yes	Yes	Yes	Yes	No	No	Yes	Include
			yes	include
			no	exclude
			unclear	seek further info
			not applicable

## Sheet: Table S2 QA JBI for Case report
Table S2. JBI quality assessment scale of included case report on O-NEC
Study	Title	Design	Questions								Overall appraisal
			Were patient’s demographic characteristics clearly described?	Was the patient’s history clearly described and presented as a timeline?	Was the current clinical condition of the patient on presentation clearly described?	Were diagnostic tests or assessment methods and the results clearly described?	Was the intervention(s) or treatment procedure(s) clearly described?	Was the post-intervention clinical condition clearly described?	Were adverse events (harms) or unanticipated events identified and described?	Does the case report provide takeaway lessons?
Yadav R, et al. 2022 [17]	Primary Pure Large-Cell Neuroendocrine Carcinoma of the Ovary: A Rare Case Report	Case report	Yes	Yes	Yes	Yes	Yes	Yes	Yes	Yes	Included
Gupta P. et al. 2021 [18]	Primary pure large cell neuroendocrine carcinoma of the ovary: histopathologic and immunohistochemical analysis with review of the literaturex	Case report	Yes	Yes	Yes	Yes	Yes	Yes	No	Yes	Included
Ashrafganjoei T, et al. 2016 [19]	Neuroendocrine carcinoma of the ovotestis: A case report and review of literatures	Case report	Yes	Yes	Yes	Yes	Yes	Yes	Yes	Yes	Included
Peng X, et al. 2020 [20]	Primary pure large cell neuroendocrine carcinoma of the ovary: A rare case report and review of literature	Case report	Yes	Yes	Yes	Yes	Yes	Yes	Yes	Yes	Included
Tartaglia E, et al. 2008 [21]	Role of diagnostic laparoscopy in patients with large cell neuroendocrine carcinoma of the ovary with cancerous peritonitis: case report and review of the literature	Case report	Yes	Yes	Yes	Yes	Yes	Yes	Yes	Yes	Included
Li Y, et al. 2022 [22]	Case report: Strategies for improving outcomes in patients with primary ovarian small-cell neuroendocrine carcinoma	Case report	Yes	Yes	Yes	Yes	Yes	Yes	Yes	Yes	Included
Xing Y, et al. 2024 [23]	Trastuzumab deruxtecan effectively controlled recurrent ovarian large-cell neuroendocrine carcinoma with low-level HER-2 expression: a case report	Case report	Yes	Yes	Yes	Yes	Yes	Yes	Yes	Yes	Included
Lin C.H, et al. 2014 [24]	Primary pure large cell neuroendocrine carcinoma of the ovary	Case report	Yes	Yes	Yes	Yes	Yes	Yes	No	Yes	Included
Yang X, et al. 2019 [25]	Pathological features, clinical presentations and prognostic factors of ovarian large cell neuroendocrine carcinoma: a case report and review of published literature	Case report	Yes	Unclear	Yes	Yes	Yes	Yes	No	Yes	Included
Peng X, et al. 2020 [26]	Primary pure large cell neuroendocrine carcinoma of the ovary	Case report	Yes	Yes	Yes	Yes	Yes	Yes	No	Yes	Included
Herold N, et al. 2018 [27]	Non-small cell neuroendocrine carcinoma of the ovary in a BRCA2-germline mutation carrier: A case report and brief review of the literature	Case report	Yes	Unclear	Yes	Yes	Yes	Yes	Yes	Yes	Included
Tsuyoshi H, et al. 2019 [28]	Role of diagnostic laparoscopy in patients with large cell neuroendocrine carcinoma of the ovary with cancerous peritonitis: case report and review of the literature	Case report	Yes	Yes	Yes	Yes	Yes	Yes	Yes	Yes	Included

## Sheet: Table S3 QA JBI for Case series
Table S3. JBI quality assessment scale of included case series on O-NEC
Study	Title	Design	Questions										Overall appraisal
			Were there clear criteria for inclusion in the case series?	Was the condition measured in a standard, reliable way for all participants included in the case series?	Were valid methods used for identification of the condition for all participants included in the case series?	Did the case series have consecutive inclusion of participants?	Did the case series have complete inclusion of participants?	Was there clear reporting of the demographics of the participants in the study?	Was there clear reporting of clinical information of the participants?	Were the outcomes or follow up results of cases clearly reported?	Was there clear reporting of the presenting site(s)/clinic(s) demographic information?	Was statistical analysis appropriate?
Feng BJ, et al. 2023 [29]	Case series of ovarian neuroendocrine carcinoma: overview of clinicopathological features	Case series	Yes	Yes	Yes	No	No	Yes	Yes	Yes	yes	No	Include
Xing XY, et al. 2024 [30]	Large cell neuroendocrine carcinoma of the ovary: a case report and a brief review of the literature	Case series	Yes	Yes	Yes	Yes	Yes	Yes	Yes	Yes	Unclear	No	Include
